# Supplementary material for: The Catalase Gene Family in Cotton: Genome-Wide Characterization and Bioinformatics Analysis
Source: Cells. 2019 Jan 24;8(2):86. doi: 10.3390/cells8020086 (PMC6406514; doi:10.3390/cells8020086)
Supplement: Supplementary file 1 [file cells-08-00086-s001.zip]

Archive with 2 entries (2 files):
- Supplementary Files Figure S1-S8.pdf
- Supplementary Files Table S1-S8.xls
