# Supplementary material for: The Catalase Gene Family in Cotton: Genome-Wide Characterization and Bioinformatics Analysis
Source: Cells. 2019 Jan 24;8(2):86. doi: 10.3390/cells8020086 (PMC6406514; doi:10.3390/cells8020086)
Supplement: Supplementary file 1 [file cells-08-00086-s001.zip › Supplementary Files Table S1-S8.xls]

## Sheet: Table S1
Species		Gene name	Expression patterns	Biological roles	References
Common name	Scientific Name
Arabidopsis	Arabidopsis thaliana (L.) Heynh.	CAT1	mainly expressed in pollen and seeds	important H2O2 scavenger that is generated under various abiotic stresses	[10][11]
		CAT2	mainly expressed in photosynthetic tissues, roots and seeds	response to cold and drought stresses	[10][11]
		CAT3	mainly expressed in vascular tissues and leaves	response to abscisic acid and oxidative treatments as well as at the senescence stage	[10][11]
tobacco	Nicotiana plumbaginifolia Viviani	CAT1	induced 8 h after paraquat infiltration	involved in the removal of H2O2 that is produced during photorespiration	[12]
		CAT2	significantly decreased in senescent leaves	function in ROS homeostasis during senescence stage	[12][26]
		CAT3	with a day–night rhythm	trigger ROS burst induced by exogenous elicitor to reduce bacterial infection	[10][12]
maize	Zea mays L.	CAT1	-	-	[13]
		CAT2	induced by exogenously applied salicylic acid	response to pathogen infection	[13][27]
		CAT3	-	-	[13]
rice	Oryza sativa L.	CatA	photoperiod-dependent and circadian regulation in the leaves	play a crucial role in drought-stress response	[14]
		CatB	diurnal oscillation in the roots	involved in ROS homeostasis related to root growth regulation	[14]
		CatC	light-dependent regulation in the leaves	response to salt and drought stresses	[9][14]
pumpkin	Cucurbita Linn.	CAT1	increased during senescence of pumpkin cotyledons	involved in the senescence process	[15]
		CAT2	highly expressed in green cotyledons, mature leaf, stem and green hypocotyl	response to light	[15]
		CAT3	not dependent on light, but was constitutive in mature tissues	not be associated with leaf peroxisomes	[15]
cucumber	Cucumis sativus L.	CAT1	with a higher transcript signal in root, leaves, and fruit	response to salt and drought stresses	[16]
		CAT2	with a higher transcript signal in root, leaves, and fruit	response to salt and drought stresses	[16]
		CAT3	high expression signals in stem, leaves, flower, and fruit	response to salt, drought and ABA stresses	[16]
		CAT4	no detected	-	[16]
common barley	Hordeum vulgare L.	CAT1	expressed in whole endosperms, isolated aleurones and developing seeds	-	[17]
		CAT2	expressed in etiolated seedling shoots and leaf blades	related to resistance to the powdery mildew fungus	[17]
sweet potato	Ipomoea batatas (L.) Poir.	CAT1	expressed in mature L3 and early senescent L4 leaves	function in ROS homeostasis in leaves caused by developmental cues and stresses	[18]
castor bean	Ricinus communis L.	CAT1	expressed in endosperm of 3-day seedlings	-	[19]
tomato	Lycopersicon esculentum Mill.	CAT1	expressed in young tomato leaves	-	[20]

## Sheet: Table S2
Primer name	Sequence (5' to 3')	Used to
GhCAT3-c-F	ACCACTACATTTCACTTCCTCCG	amplify the ORF of GhCAT3 (Gh_A05G1539)
GhCAT3-c-R	CGTTTCTACAGTCAGTCCTTACCC
GhCAT7-c-F	GATTCACTCTATCTCCTATTTCTCTCC	amplify the ORF of GhCAT7 (Gh_A07G1556)
GhCAT7-c-R	GCGTCTTATTACACTCTCGACGT
GbCAT7-c-F	TGCCATCCTCACCGTACGTT	amplify the ORF of GbCAT7 (GOBAR_AA20422)
GbCAT7-c-F1	GTTGAACTTGGCTCTTGAAACCATG
GbCAT7-c-F2	ATGAGTGAAGACTCGAACATGAGTG
GbCAT7-c-F3	ATGAGTGTTGTTCATCGTCCTTCAAG
GbCAT7-c-R	CATTTTGGGACTCCCCTTTTC
UBQ7_F	GAAGGCATTCCACCTGACCAAC	analyse the relative transcript levels of cotton CAT genes by (q)RT-PCR
UBQ7_R	CTTGACCTTCTTCTTCTTGTGCTTG
GhCAT1-q-F	TGCATTTTGCCCTGCCATTGTG
GhCAT1-q-R	TGTGCCTCTGGGTATCAGCGTA
GhCAT2-q-F	CAGCCATGCCACTCAGGATCTC
GhCAT2-q-R	TGCAAGCTGTTCATTTTCGGCG
GhCAT3-q-F	TGCACTGGAAAGCGTGAGAAGT
GhCAT3-q-R	ACGTGGATCAGACAAGGCATCG
GhCAT4-q-F	TGCACTGGAAAGCGTGAGAAGT
GhCAT4-q-R	TGAATCGCTCTTGCCTGTCTGG
GhCAT5-q-F	ACTCAAAGGCACCGTCTTGGAC
GhCAT5-q-R	TGCACTTCTCTCTTTTGCCGCT
GhCAT6-q-F	AAGAGTAGGTGGCGCGAATCAC
GhCAT6-q-R	CAACGGGAAGATGTCCTCTGGC
GhCAT7-q-F	ATGGTGCATGCCCTTAAACCGA
GhCAT7-q-R	CGGATGGTGCGAGAAGAAGTCC
GbCAT1-q-F	CCACCTGCTGTTTGCACTGG
GbCAT1-q-R	CCAGCGGCAGATGAATCGCT
GbCAT2-q-F	GCTGTTTGCACTGGAAGGCG
GbCAT2-q-R	TTCTTGCCTGTCTGCTGCCC
GbCAT3-q-F	TGCACTGGAAAGCGTGAGAAGT
GbCAT3-q-R	ACGTGGATCAGACAAGGCATCG
GbCAT4-q-F	TGCACTGGAAAGCGTGAGAAGT
GbCAT4-q-R	TGAATCGCTCTTGCCTGTCTGG
GbCAT5-q-F	ACTCAAAGGCACCGTCTTGGAC
GbCAT5-q-R	TGCACTTCTCTCTTTTGCCGCT
GbCAT6-q-F	AAGAGTAGGTGGCGCGAATCAC
GbCAT6-q-R	CAACGGGAAGATGTCCTCTGGC
GbCAT7-q-F	ATGGTGCATGCCCTTAAACCGA
GbCAT7-q-R	CGGATGGTGCGAGAAGAAGTCC
5'-primer-miRC17	GGGCCCTTTTACTAAGTGATTTTCGGT	analyse the relative transcript levels of cotton miRNAs by (q)RT-PCR The 3’ primer for (q)RT-PCR is the mRQ 3’ Primer supplied with the kit.
5'-primer-ghr-miR163	TTGTAGAGGACTTGGAACTTCGA
5'-primer-ghr-miR5298	GCCATGGATGATGATAGAAGATGTA
5'-primer-ghr-miR6138	GGTTTGGTTGAATGGAATGGA
5'-primer-ghr-miR7502bp	GGCCCTTTAACAGTAGAAATGAATGA
5'-primer-m0076-3p	GGATTATGACGGAAATTACGAG
5'-primer-m0391	GGATAGGGAGGTTCAGCGA
5'-primer-Mar-F-1-m0035	TGGTTTTCAAGTGGGATTTGCTG
5'-primer-miRCS35a	GCGACTGTAGTTTGCATTAAGAC
5'-primer-miRCS36a	CAATGGAACTTAACGGTAGAGTGAT
5'-primer-miRCS46a	AATCCACAAGAGGGCTTAAGAAAC
5'-primer-novel_mir_0819	GAGTGGAAGGACAAAATGCAATCTG
5'-primer-novel_mir_2537	AGGGAAATGGATTCAAGTGAGCAT
5'-primer-novel_miR_48	TTGGATGGACGGTGCATTTATCT
RT-GhCAT3-F	CACCATCCTTCAAGTGCTTTCAATTC	validate the accuracy of AS events by RT-PCR
RT-GhCAT3-R	CTTCTCACGCTTTCCAGTGCAAAG
RT-GbCAT3-F	GTCCAATCCTCCTTGAGGACTATCATC
RT-GbCAT3-R	CTGAGACCAGTATGTGATCCATATGC

## Sheet: Table S3
No.	Gene Name	Locus Name	Species
1	VvCAT1	GSVIVT01013367001	Vitis vinifera L.
1	AtCAT1	AT1G20630	Arabidopsis thaliana (Linn.) Heynh.
2	AtCAT2	AT4G35090
3	AtCAT3	AT1G20620
1	GmCAT1	Glyma.04G017500	Glycine max (Linn.) Merr.
2	GmCAT2	Glyma.06G017900
3	GmCAT3	Glyma.14G223500
4	GmCAT4	Glyma.17G261700
1	TcCAT1	Thecc1EG000075t1	Theobroma cacao L.
2	TcCAT2	Thecc1EG034390t1
1	GaCAT1	Cotton_A_12650	Gossypium arboreum L.
2	GaCAT2	Cotton_A_27460
3	GaCAT3	Cotton_A_28649
1	GrCAT1	Gorai.002G115900	Gossypium raimondii Ulbr.
2	GrCAT2	Gorai.009G187600
3	GrCAT3	Gorai.003G002800

## Sheet: Table S4
Genes of At subgenome			Orthologous genes in G. arboreum L.
ID	Name		Name	ID
Gh_A01G0845	GhCAT1		GaCAT1	Cotton_A_12650
Gh_A07G1556	GhCAT7		GaCAT2	Cotton_A_27460
Gh_A02G1698	GhCAT5		GaCAT3	Cotton_A_28649
GOBAR_AA22711	GbCAT1		GaCAT1	Cotton_A_12650
GOBAR_AA20422	GbCAT7		GaCAT2	Cotton_A_27460
GOBAR_AA31934	GbCAT5		GaCAT3	Cotton_A_28649
Genes of Dt subgenome			Orthologous genes in G. raimondii Ulbr.
ID	Name		Name	ID
Gh_D01G0873	GhCAT2		GrCAT1	Gorai.002G115900
Gh_D05G1710	GhCAT4		GrCAT2	Gorai.009G187600
Gh_D03G0021	GhCAT6		GrCAT3	Gorai.003G002800
GOBAR_DD08701	GbCAT2		GrCAT1	Gorai.002G115900
GOBAR_DD30012	GbCAT4		GrCAT2	Gorai.009G187600
GOBAR_AA38517	GbCAT6		GrCAT3	Gorai.003G002800
Genes of G. hirsutum L.			Orthologous genes in G. barbadense L.
ID	Name		Name	ID
Gh_A01G0845	GhCAT1		GbCAT1	GOBAR_AA22711
Gh_D01G0873	GhCAT2		GbCAT2	GOBAR_DD08701
Gh_A05G1539	GhCAT3		GbCAT3	GOBAR_AA35088
Gh_D05G1710	GhCAT4		GbCAT4	GOBAR_DD30012
Gh_A02G1698	GhCAT5		GbCAT5	GOBAR_AA31934
Gh_D03G0021	GhCAT6		GbCAT6	GOBAR_AA38517
Gh_A07G1556	GhCAT7		GbCAT7	GOBAR_AA20422

## Sheet: Table S5
Gene ID	Root	Stem	Leaf	Petal	Calycle	Torus	Stamen	Pistil	Fiber
	Root	Stem	Leaf	Petal	Calycle	Torus	Stamen	Pistil	5 dpa	10 dpa	20 dpa	25 dpa
GhCAT1	61.56	92.94	37.78	268.26	115.39	64.67	460.5	31.53	58.84	120.92	104.64	89.44
GhCAT2	61.84	58.54	43.01	389.21	151.8	109.83	459.45	35.23	53.5	128.35	116.52	99.86
GhCAT3	4.05	3	1.53	33.49	13.81	3.93	6.7	1.9	1.32	2.91	2.1	4.9
GhCAT4	39.97	29.85	29.91	111.55	64.05	31.09	80.16	21.31	29.22	35.58	25.92	25.08
GhCAT5	18.51	80.7	18.13	60.98	716.34	158.43	2.77	5.34	0.45	0.95	1.2	1.79
GhCAT6	3.32	25.5	5.02	8.23	845.7	115.95	1.51	0.8	0.13	0.35	1.44	1.39
GhCAT7	0	0	0	0.84	9.54	3.44	0.91	0	0.08	0.14	0	0
Gene ID	Root	Stem	Leaf	Petal	Anther	Stigma	Ovule	Fiber
Gene ID	Root	Stem	Leaf	Petal	Anther	Stigma	Ovule	10 dpa	15 dpa	18 dpa	21 dpa	28 dpa
GbCAT1	20.22	13.75	10.82	59.13	206.99	55.57	5.73	38.48	53.72	53.54	57.85	48.31
GbCAT2	10.03	21.31	8.69	79.92	216.36	44.68	9.13	28.15	45.65	57.73	56.7	90.45
GbCAT3	3.06	3.61	0.67	7.58	4.02	3.19	2.13	0.59	0.6	1.03	0.85	1.2
GbCAT4	21.29	12.48	7.09	64.58	89.71	59.67	12.93	17.12	20.13	24.44	20.77	59.8
GbCAT5	21.22	30.7	102.46	51.05	0.37	12.99	0.19	0.09	0.05	0.06	0.06	0.21
GbCAT6	22.41	10.71	81.62	2.07	0.29	0.58	0.07	0.15	0.15	0.44	0.26	1.15
GbCAT7	0.03	0.08	3.95	1.59	0.38	0.02	0.03	0.01	0	0.02	0	0
Gene ID	Hot stress					Cold stress					PEG stress					Salt stress
	0h	1h	3h	6h	12h	0h	1h	3h	6h	12h	0h	1h	3h	6h	12h	0h	1h	3h	6h	12h
GhCAT1	96	104.6	108.1	104.63	64.08	136.63	187.04	151.33	111.08	92.16	132.16	128.03	223.38	116.15	57.32	130.03	174.84	165.72	127.01	49.11
GhCAT2	206.97	200.48	248.13	234.03	139.6	176.16	232.1	198.76	130.87	136.53	228.95	186.64	390.34	229.64	102.71	214.47	250.6	270.26	251.16	80.21
GhCAT3	1.49	0	2.04	2.69	1.18	0.89	0.78	0.94	0	1.8	1.96	0.44	3.46	2.81	1.09	2.77	1.46	2.1	4.93	2.53
GhCAT4	29.32	17.8	36.35	36	26.3	17.57	25.12	18.26	15.37	10.91	27.03	14.35	37.37	32.49	23.15	32.9	25.57	38.98	48.19	17.99
GhCAT5	797.05	1685.77	831.95	266.36	383.31	2585.37	3512.22	3116.4	1986.28	1633.5	1166.15	2064.68	1654.82	644.41	266.17	1252.14	2757.59	1495.49	509.38	212.47
GhCAT6	687.17	1517.58	768.06	225.02	220.22	2573.01	3361.79	3135.69	2096.35	1604.84	1132.18	2015.4	1612.67	693.71	173.18	1228.69	2693.22	1565.48	501.23	122.24
GhCAT7	1.74	1.24	2.06	1.32	2.31	6.98	12.5	5.41	4.46	5.31	6.58	10.59	6.28	6.66	2.6	2.98	6.92	3.32	0	1.58

## Sheet: Table S6
Gene_name	Gene_locus	TF_name	TF_locus	TF_ description	Family	start	stop	strand	score	p-value	q-value	matched sequence
GhCAT1	Gh_A01G0845	ERF003	Gh_D07G0308	Ethylene-responsive transcription factor ERF003	ERF	-1284	-1266	+	16.8254	7e-07	0.0136	GGATAGTATCGGTGGAGGT
	Gh_A01G0845	ERF003	Gh_A07G0251	Ethylene-responsive transcription factor ERF003	ERF	-1284	-1266	+	16.8254	7e-07	0.0136	GGATAGTATCGGTGGAGGT
	Gh_A01G0845	MYB98	Gh_A12G2485	Transcription factor MYB98	MYB	-56	-42	-	17.0159	9.98e-08	0.000969	GAGACGTAACGGAAG
	Gh_A01G0845	BPC1	Gh_D01G1330	Protein BASIC PENTACYSTEINE1	BBR-BPC	-39	-16	-	10.6032	9.89e-07	0.00459	TAGACGAAGACAGGAAGAGAGAGC
	Gh_A01G0845	BPC1	Gh_D01G1330	Protein BASIC PENTACYSTEINE1	BBR-BPC	-37	-14	-	10.6508	9.71e-07	0.00459	AGTAGACGAAGACAGGAAGAGAGA
GhCAT2	Gh_D01G0873	TCP14	Gh_D07G0639	Transcription factor TCP14	TCP	-284	-265	+	11.7765	4.1e-07	0.00802	AGACAAAAAGTGGGGCTCAC
	Gh_D01G0873	MYB98	Gh_A12G2485	Transcription factor MYB98	MYB	-56	-42	-	17.0159	9.98e-08	0.000969	GAGACGTAACGGAAG
	Gh_D01G0873	BPC1	Gh_D01G1330	Protein BASIC PENTACYSTEINE1	BBR-BPC	-39	-16	-	10.6032	9.89e-07	0.00459	TAGACGAAGACAGGAAGAGAGAGC
	Gh_D01G0873	BPC1	Gh_D01G1330	Protein BASIC PENTACYSTEINE1	BBR-BPC	-37	-14	-	10.6508	9.71e-07	0.00459	AGTAGACGAAGACAGGAAGAGAGA
GhCAT3	Gh_A05G1539	Gtf3a	Gh_A05G3867	Transcription factor IIIA	C2H2	-40	-22	+	16.6667	6.97e-07	0.00664	CTTCCTCCGGCTCCTTTAC
	Gh_A05G1539	LBD6	Gh_D11G3076	LOB domain-containing protein 6	LBD	-37	-17	+	16.6825	6.32e-07	0.0123	CCTCCGGCTCCTTTACCTGCT
	Gh_A05G1539	LOB	Gh_D05G2414	Protein LATERAL ORGAN BOUNDARIES	LBD	-35	-15	+	15.3651	9.67e-07	0.0188	TCCGGCTCCTTTACCTGCTCT
GhCAT4	Gh_D05G1710	Gtf3a	Gh_A05G3867	Transcription factor IIIA	C2H2	-40	-22	+	17.947	3.13e-07	0.00596	CTTCCTCCGTCTCCTTTAC
	Gh_D05G1710	CRF4	Gh_D12G2688	Ethylene-responsive transcription factor CRF4	ERF	-40	-20	+	16.9851	3.54e-07	0.00689	CTTCCTCCGTCTCCTTTACCT
	Gh_D05G1710	CRF4	Gh_A12G2705	Ethylene-responsive transcription factor CRF4	ERF	-40	-20	+	16.9851	3.54e-07	0.0069	CTTCCTCCGTCTCCTTTACCT
	Gh_D05G1710	DREB2A	Gh_D09G1587	Dehydration-responsive element-binding protein 2A	ERF	-38	-18	-	15.9254	8.09e-07	0.0158	GCAGGTAAAGGAGACGGAGGA
GhCAT5	Gh_A02G1698	REM16	Gh_D01G1010	B3 domain-containing protein REM16	B3	-330	-310	+	16.3134	1.3e-07	0.00126	TTTAATTGTTTGGTGGGAAAC
GhCAT6	Gh_D03G0021	REM16	Gh_D01G1010	B3 domain-containing protein REM16	B3	-315	-295	+	16.3134	1.3e-07	0.00126	TTTAATTGTTTGGTGGGAAAC
	Gh_D03G0021	DOF3.6	Gh_A05G2599	Dof zinc finger protein DOF3.6	Dof	-55	-35	+	17.2344	1.95e-07	0.0036	TTTACTTTTTTTTCCCTCTTT
GhCAT7	Gh_A07G1556	SMB	Gh_D08G2447	Protein SOMBRERO	NAC	-1297	-1277	-	18.3333	3.55e-07	0.00695	GGTTGCTTAGAGATGAAGAAA
GhCAT7	Gh_A07G1556	BRN2	Gh_A08G2042	Protein BEARSKIN2	NAC	-1297	-1277	-	17.1111	9.48e-07	0.0182	GGTTGCTTAGAGATGAAGAAA
GbCAT1	GOBAR_AA22711	ERF003	GOBAR_DD18707	Ethylene-responsive transcription factor ERF003	ERF	-1305	-1287	+	16.8254	7e-07	0.0145	GGATAGTATCGGTGGAGGT
	GOBAR_AA22711	MYB98	GOBAR_AA15553	Transcription factor MYB98	MYB	-56	-42	-	17.0159	9.98e-08	0.00103	GAGACGTAACGGAAG
	GOBAR_AA22711	BPC1	GOBAR_DD08326	Protein BASIC PENTACYSTEINE1	BBR-BPC	-39	-16	-	10.6032	9.89e-07	0.00497	TAGACGAAGACAGGAAGAGAGAGC
	GOBAR_AA22711	BPC1	GOBAR_DD08326	Protein BASIC PENTACYSTEINE1	BBR-BPC	-37	-14	-	10.6508	9.71e-07	0.00497	AGTAGACGAAGACAGGAAGAGAGA
GbCAT2	GOBAR_DD08701	TCP14	GOBAR_DD12733	Transcription factor TCP14	TCP	-284	-265	+	11.7765	4.1e-07	0.0085	AGACAAAAAGTGGGGCTCAC
	GOBAR_DD08701	MYB98	GOBAR_AA15553	Transcription factor MYB98	MYB	-56	-42	-	17.0159	9.98e-08	0.00103	GAGACGTAACGGAAG
	GOBAR_DD08701	BPC1	GOBAR_DD08326	Protein BASIC PENTACYSTEINE1	BBR-BPC	-39	-16	-	10.6032	9.89e-07	0.00497	TAGACGAAGACAGGAAGAGAGAGC
	GOBAR_DD08701	BPC1	GOBAR_DD08326	Protein BASIC PENTACYSTEINE1	BBR-BPC	-37	-14	-	10.6508	9.71e-07	0.00497	AGTAGACGAAGACAGGAAGAGAGA
GbCAT3	GOBAR_AA35088	Gtf3a	GOBAR_AA32498	Transcription factor IIIA	C2H2	-40	-22	+	16.6667	6.97e-07	0.00704	CTTCCTCCGGCTCCTTTAC
	GOBAR_AA35088	LBD6	GOBAR_DD18856	LOB domain-containing protein 6	LBD	-37	-17	+	16.6825	6.32e-07	0.0131	CCTCCGGCTCCTTTACCTGCT
	GOBAR_AA35088	LOB	GOBAR_AA28032	Protein LATERAL ORGAN BOUNDARIES	LBD	-35	-15	+	15.3651	9.67e-07	0.02	TCCGGCTCCTTTACCTGCTCT
GbCAT4	GOBAR_DD30012	Gtf3a	GOBAR_AA32498	Transcription factor IIIA	C2H2	-40	-22	+	17.947	3.13e-07	0.00632	CTTCCTCCGTCTCCTTTAC
	GOBAR_DD30012	CRF4	GOBAR_DD19656	Ethylene-responsive transcription factor CRF4	ERF	-40	-20	+	16.9851	3.54e-07	0.00731	CTTCCTCCGTCTCCTTTACCT
	GOBAR_DD30012	CRF4	GOBAR_DD29840	Ethylene-responsive transcription factor CRF4	ERF	-40	-20	+	16.9851	3.54e-07	0.00731	CTTCCTCCGTCTCCTTTACCT
	GOBAR_DD30012	DREB2A	GOBAR_DD31764	Dehydration-responsive element-binding protein 2A	ERF	-38	-18	-	15.9254	8.09e-07	0.0167	GCAGGTAAAGGAGACGGAGGA
GbCAT7	GOBAR_AA20422	ERF023	GOBAR_AA37981	Ethylene-responsive transcription factor ERF023	ERF	-1358	-1344	-	18.381	5.41e-07	0.0113	GATTTTGTCGGTGAT
	GOBAR_AA20422	AGL6	GOBAR_DD24860	Agamous-like MADS-box protein AGL6	MIKC_MADS	-267	-249	-	17.7619	6.05e-07	0.0115	TTTCCATATATGGAAAAAC

## Sheet: Table S7
miRNA_Acc.	Target_Acc.	Expectation	UPE	miRNA		Target		miRNA_aligned_fragment	Target_aligned_fragment	Inhibition	Multiplicity	Type
	Target_Acc.	Expectation	UPE	start	end	start	end	miRNA_aligned_fragment	Target_aligned_fragment	Inhibition
novel_mir_0819	GhCAT1	3	16.584	1	24	961	984	AGUGGAAGGACAAAAUGCAAUCUG	CAGCUUGCAUUUUGCCCUGCCAUU	Translation	1	ghr-miRNAs:GhCATs
ghr-miR163	GhCAT1	4	14.508	1	20	415	434	UUGAAGAGGACUUGGAACUU	AAUUUCCCAGUCUUCUUUAU	Cleavage	1
novel_miR_48	GhCAT1	4	14.797	1	20	10	29	UUGGAUGGACGGUGCAUUUA	UACAAGCACCGUCCAUCAAG	Cleavage	1
novel_mir_0819	GhCAT2	3	13.867	1	24	961	984	AGUGGAAGGACAAAAUGCAAUCUG	CAGCUUGCAUUUUGCCCUGCCAUU	Translation	1
ghr-miR163	GhCAT2	4	14.508	1	20	415	434	UUGAAGAGGACUUGGAACUU	AAUUUCCCAGUCUUCUUUAU	Cleavage	1
ghr-miR5298	GhCAT2	4	18.524	1	20	305	324	AUGGAUGAUGAUAGAAGAUG	GAUUUUCAACCGUCAUCCAU	Translation	1
ghr-miR7502bp	GhCAT2	4	23.574	1	19	86	105	UUUAACAGU-AGAAAUGAAU	AUUCAUCUCUCACUGUUGGA	Translation	1
novel_miR_48	GhCAT2	4	14.821	1	20	10	29	UUGGAUGGACGGUGCAUUUA	UACAAGCACCGUCCAUCAAG	Cleavage	1
novel_mir_2537	GhCAT3	3	21.182	1	21	343	363	AGGGAAAUUGAUUCAAGUGAG	CUCGUUGGAAACAAUUUCCCU	Translation	1
novel_mir_0819	GhCAT3	3.5	18.521	1	24	901	924	AGUGGAAGGACAAAAUGCAAUCUG	CAGCUUGCAUUUUGCCCUGCUAUU	Translation	1
novel_mir_0819	GhCAT4	3	18.211	1	24	961	984	AGUGGAAGGACAAAAUGCAAUCUG	CAGCUUGCAUUUUGCCCUGCCAUU	Translation	1
ghr-miR6138	GhCAT5	3.5	17.277	1	20	455	474	GUUUGGUUGAAUGGAAUGGA	UCCAUGCUCUUAAACCAAAC	Translation	1
Mar-F-1-m0035	GhCAT5	4	19.164	1	20	106	125	UGGUUUUCAAGUGGGAUUUG	CCAAUUCUCCUUGAAGACUA	Cleavage	1
ghr-miR6138	GhCAT6	3.5	16.572	1	20	470	489	GUUUGGUUGAAUGGAAUGGA	UCCAUGCUCUUAAACCAAAC	Translation	1
Mar-F-1-m0035	GhCAT6	4	19.229	1	20	121	140	UGGUUUUCAAGUGGGAUUUG	CCAAUUCUCCUUGAAGACUA	Cleavage	1
m0076-3p	GhCAT7	4	17.58	1	21	243	263	ACAGGAUUAUGACGGAAAUUA	UGAUUUCCUUCGUGGUCCUGG	Cleavage	1
m0391	GhCAT7	4	19.41	1	20	962	981	AGUGGGGAUAGGGAGGUUCA	AGAAGUACCCUAUCCCUACU	Cleavage	1
miRC17a	GbCAT1	4	22.063	1	24	1420	1445	AACUUUU-ACUAAGUGAUUU-UCGGU	GCUGAUAAAUCACUGGGUCAGAAGUU	Cleavage	1	gb-miRNAs:GbCATs
miRC17b	GbCAT1	4	22.063	1	24	1420	1445	AACUUUU-ACUAAGUGAUUU-UCGGU	GCUGAUAAAUCACUGGGUCAGAAGUU	Cleavage	1
miRC17c	GbCAT1	4	22.063	1	24	1420	1445	AACUUUU-ACUAAGUGAUUU-UCGGU	GCUGAUAAAUCACUGGGUCAGAAGUU	Cleavage	1
novel_miR_48	GbCAT1	4	14.811	1	20	10	29	UUGGAUGGACGGUGCAUUUA	UACAAGCACCGUCCAUCAAG	Cleavage	1
novel_miR_48	GbCAT2	4	14.821	1	20	10	29	UUGGAUGGACGGUGCAUUUA	UACAAGCACCGUCCAUCAAG	Cleavage	1
miRCS46a	GbCAT3	4	16.574	1	20	577	596	ACUCCACAAGAGGGCUUAAG	UGGAAGCCCACUUGUGGAGU	Translation	1
miRCS46a	GbCAT4	4	16.394	1	20	676	695	ACUCCACAAGAGGGCUUAAG	UGGAAGCCCACUUGUGGAGU	Translation	1
gb-miR7486	GbCAT4	4	18.997	1	22	209	230	UCCUUAAGGAAGCGCUUUGUCC	GUGCAAAGGGUUUCUUUGAGGU	Cleavage	1
miRCS35a	GbCAT5	4	17.234	1	20	732	751	AAUGACUGUAGUUUGCAUUA	UGGUGCGAAUCACAGUCAUG	Translation	1
miRCS36a	GbCAT7	4	15.106	1	21	1083	1102	AAUGGAACUUAACGGUAGAGU	ACAUUAU-GUUAAGUUCCAUU	Cleavage	1

## Sheet: Table S8
miRNA_Acc.	Isoform_Acc.	Expectation	UPE	miRNA		Isoform		miRNA_aligned_fragment	Isoform_aligned_fragment	Inhibition	Multiplicity	Type
	Target_Acc.	Expectation	UPE	start	end	start	end	miRNA_aligned_fragment	Target_aligned_fragment	Inhibition
ghr-miR163	GhCAT1.1	4	14.508	1	20	415	434	UUGAAGAGGACUUGGAACUU	AAUUUCCCAGUCUUCUUUAU	Cleavage	1	ghr-miRNAs:GhCAT isoforms
novel_mir_0819	GhCAT1.1	3	16.584	1	24	961	984	AGUGGAAGGACAAAAUGCAAUCUG	CAGCUUGCAUUUUGCCCUGCCAUU	Translation	1
novel_miR_48	GhCAT1.1	4	14.797	1	20	10	29	UUGGAUGGACGGUGCAUUUA	UACAAGCACCGUCCAUCAAG	Cleavage	1
ghr-miR163	GhCAT1.2	4	16.49	1	20	40	59	UUGAAGAGGACUUGGAACUU	AAUUUCCCAGUCUUCUUUAU	Cleavage	1
novel_mir_0819	GhCAT1.2	3	16.584	1	24	586	609	AGUGGAAGGACAAAAUGCAAUCUG	CAGCUUGCAUUUUGCCCUGCCAUU	Translation	1
ghr-miR163	GhCAT1.3	4	14.508	1	20	415	434	UUGAAGAGGACUUGGAACUU	AAUUUCCCAGUCUUCUUUAU	Cleavage	1
novel_mir_0819	GhCAT1.3	3	16.584	1	24	961	984	AGUGGAAGGACAAAAUGCAAUCUG	CAGCUUGCAUUUUGCCCUGCCAUU	Translation	1
novel_miR_48	GhCAT1.3	4	14.797	1	20	10	29	UUGGAUGGACGGUGCAUUUA	UACAAGCACCGUCCAUCAAG	Cleavage	1
ghr-miR163	GhCAT1.4	4	14.508	1	20	318	337	UUGAAGAGGACUUGGAACUU	AAUUUCCCAGUCUUCUUUAU	Cleavage	1
novel_mir_0819	GhCAT1.4	3	16.584	1	24	864	887	AGUGGAAGGACAAAAUGCAAUCUG	CAGCUUGCAUUUUGCCCUGCCAUU	Translation	1
ghr-miR163	GhCAT1.5	4	14.508	1	20	415	434	UUGAAGAGGACUUGGAACUU	AAUUUCCCAGUCUUCUUUAU	Cleavage	1
novel_miR_48	GhCAT1.5	4	14.797	1	20	10	29	UUGGAUGGACGGUGCAUUUA	UACAAGCACCGUCCAUCAAG	Cleavage	1
ghr-miR163	GhCAT1.6	4	14.508	1	20	415	434	UUGAAGAGGACUUGGAACUU	AAUUUCCCAGUCUUCUUUAU	Cleavage	1
novel_mir_0819	GhCAT1.6	3	16.584	1	24	961	984	AGUGGAAGGACAAAAUGCAAUCUG	CAGCUUGCAUUUUGCCCUGCCAUU	Translation	1
novel_miR_48	GhCAT1.6	4	14.797	1	20	10	29	UUGGAUGGACGGUGCAUUUA	UACAAGCACCGUCCAUCAAG	Cleavage	1
ghr-miR163	GhCAT1.7	4	14.508	1	20	415	434	UUGAAGAGGACUUGGAACUU	AAUUUCCCAGUCUUCUUUAU	Cleavage	1
novel_mir_0819	GhCAT1.7	3	16.584	1	24	961	984	AGUGGAAGGACAAAAUGCAAUCUG	CAGCUUGCAUUUUGCCCUGCCAUU	Translation	1
novel_miR_48	GhCAT1.7	4	14.797	1	20	10	29	UUGGAUGGACGGUGCAUUUA	UACAAGCACCGUCCAUCAAG	Cleavage	1
ghr-miR163	GhCAT1.8	4	14.508	1	20	318	337	UUGAAGAGGACUUGGAACUU	AAUUUCCCAGUCUUCUUUAU	Cleavage	1
novel_mir_0819	GhCAT1.8	3	16.584	1	24	864	887	AGUGGAAGGACAAAAUGCAAUCUG	CAGCUUGCAUUUUGCCCUGCCAUU	Translation	1
ghr-miR163	GhCAT1.9	4	14.508	1	20	318	337	UUGAAGAGGACUUGGAACUU	AAUUUCCCAGUCUUCUUUAU	Cleavage	1
novel_mir_0819	GhCAT1.9	3	16.584	1	24	864	887	AGUGGAAGGACAAAAUGCAAUCUG	CAGCUUGCAUUUUGCCCUGCCAUU	Translation	1
ghr-miR163	GhCAT2.1	4	14.516	1	20	415	434	UUGAAGAGGACUUGGAACUU	AAUUUCCCAGUCUUCUUUAU	Cleavage	1
ghr-miR5298	GhCAT2.1	4	18.524	1	20	305	324	AUGGAUGAUGAUAGAAGAUG	GAUUUUCAACCGUCAUCCAU	Translation	1
ghr-miR7502bp	GhCAT2.1	4	23.574	1	19	86	105	UUUAACAGU-AGAAAUGAAU	AUUCAUCUCUCACUGUUGGA	Translation	1
novel_mir_0819	GhCAT2.1	3	16.247	1	24	961	984	AGUGGAAGGACAAAAUGCAAUCUG	CAGCUUGCAUUUUGCCCUGCCAUU	Translation	1
novel_miR_48	GhCAT2.1	4	14.821	1	20	10	29	UUGGAUGGACGGUGCAUUUA	UACAAGCACCGUCCAUCAAG	Cleavage	1
ghr-miR163	GhCAT2.2	4	14.508	1	20	318	337	UUGAAGAGGACUUGGAACUU	AAUUUCCCAGUCUUCUUUAU	Cleavage	1
ghr-miR5298	GhCAT2.2	4	18.524	1	20	208	227	AUGGAUGAUGAUAGAAGAUG	GAUUUUCAACCGUCAUCCAU	Translation	1
novel_mir_0819	GhCAT2.2	3	13.867	1	24	864	887	AGUGGAAGGACAAAAUGCAAUCUG	CAGCUUGCAUUUUGCCCUGCCAUU	Translation	1
ghr-miR163	GhCAT2.3	4	14.508	1	20	401	420	UUGAAGAGGACUUGGAACUU	AAUUUCCCAGUCUUCUUUAU	Cleavage	1
ghr-miR5298	GhCAT2.3	4	18.524	1	20	291	310	AUGGAUGAUGAUAGAAGAUG	GAUUUUCAACCGUCAUCCAU	Translation	1
ghr-miR7502bp	GhCAT2.3	4	21.064	1	19	72	91	UUUAACAGU-AGAAAUGAAU	AUUCAUCUCUCACUGUUGGA	Translation	1
novel_mir_0819	GhCAT2.3	3	13.867	1	24	947	970	AGUGGAAGGACAAAAUGCAAUCUG	CAGCUUGCAUUUUGCCCUGCCAUU	Translation	1
ghr-miR163	GhCAT2.4	4	14.508	1	20	415	434	UUGAAGAGGACUUGGAACUU	AAUUUCCCAGUCUUCUUUAU	Cleavage	1
ghr-miR5298	GhCAT2.4	4	18.524	1	20	305	324	AUGGAUGAUGAUAGAAGAUG	GAUUUUCAACCGUCAUCCAU	Translation	1
ghr-miR7502bp	GhCAT2.4	4	23.574	1	19	86	105	UUUAACAGU-AGAAAUGAAU	AUUCAUCUCUCACUGUUGGA	Translation	1
novel_miR_48	GhCAT2.4	4	14.821	1	20	10	29	UUGGAUGGACGGUGCAUUUA	UACAAGCACCGUCCAUCAAG	Cleavage	1
ghr-miR163	GhCAT2.5	4	20.368	1	20	138	157	UUGAAGAGGACUUGGAACUU	AAUUUCCCAGUCUUCUUUAU	Cleavage	1
novel_mir_0819	GhCAT2.5	3	13.867	1	24	684	707	AGUGGAAGGACAAAAUGCAAUCUG	CAGCUUGCAUUUUGCCCUGCCAUU	Translation	1
ghr-miR163	GhCAT2.6	4	16.49	1	20	40	59	UUGAAGAGGACUUGGAACUU	AAUUUCCCAGUCUUCUUUAU	Cleavage	1
novel_mir_0819	GhCAT2.6	3	13.867	1	24	586	609	AGUGGAAGGACAAAAUGCAAUCUG	CAGCUUGCAUUUUGCCCUGCCAUU	Translation	1
ghr-miR163	GhCAT2.7	4	14.508	1	20	415	434	UUGAAGAGGACUUGGAACUU	AAUUUCCCAGUCUUCUUUAU	Cleavage	1
ghr-miR5298	GhCAT2.7	4	18.524	1	20	305	324	AUGGAUGAUGAUAGAAGAUG	GAUUUUCAACCGUCAUCCAU	Translation	1
ghr-miR7502bp	GhCAT2.7	4	23.574	1	19	86	105	UUUAACAGU-AGAAAUGAAU	AUUCAUCUCUCACUGUUGGA	Translation	1
novel_mir_0819	GhCAT2.7	3	13.867	1	24	961	984	AGUGGAAGGACAAAAUGCAAUCUG	CAGCUUGCAUUUUGCCCUGCCAUU	Translation	1
novel_miR_48	GhCAT2.7	4	14.821	1	20	10	29	UUGGAUGGACGGUGCAUUUA	UACAAGCACCGUCCAUCAAG	Cleavage	1
ghr-miR163	GhCAT2.9	4	14.508	1	20	415	434	UUGAAGAGGACUUGGAACUU	AAUUUCCCAGUCUUCUUUAU	Cleavage	1
ghr-miR5298	GhCAT2.9	4	18.524	1	20	305	324	AUGGAUGAUGAUAGAAGAUG	GAUUUUCAACCGUCAUCCAU	Translation	1
ghr-miR7502bp	GhCAT2.9	4	23.574	1	19	86	105	UUUAACAGU-AGAAAUGAAU	AUUCAUCUCUCACUGUUGGA	Translation	1
novel_mir_0819	GhCAT2.9	3	13.867	1	24	961	984	AGUGGAAGGACAAAAUGCAAUCUG	CAGCUUGCAUUUUGCCCUGCCAUU	Translation	1
novel_miR_48	GhCAT2.9	4	14.821	1	20	10	29	UUGGAUGGACGGUGCAUUUA	UACAAGCACCGUCCAUCAAG	Cleavage	1
novel_mir_0819	GhCAT3.1	3.5	18.521	1	24	901	924	AGUGGAAGGACAAAAUGCAAUCUG	CAGCUUGCAUUUUGCCCUGCUAUU	Translation	1
novel_mir_2537	GhCAT3.1	3	21.182	1	21	343	363	AGGGAAAUUGAUUCAAGUGAG	CUCGUUGGAAACAAUUUCCCU	Translation	1
novel_mir_0819	GhCAT3.2	3.5	18.521	1	24	944	967	AGUGGAAGGACAAAAUGCAAUCUG	CAGCUUGCAUUUUGCCCUGCUAUU	Translation	1
novel_mir_2537	GhCAT3.2	3	21.182	1	21	386	406	AGGGAAAUUGAUUCAAGUGAG	CUCGUUGGAAACAAUUUCCCU	Translation	1
ghr-miR2645	GhCAT3.3	4	11.124	1	19	550	569	UUUAUAGAAUG-AGCAUAUA	UAUAUGUUUCAUUUUAUAAU	Cleavage	1
novel_mir_0819	GhCAT3.3	3.5	18.521	1	24	1271	1294	AGUGGAAGGACAAAAUGCAAUCUG	CAGCUUGCAUUUUGCCCUGCUAUU	Translation	1
novel_mir_2537	GhCAT3.3	3	16.996	1	21	713	733	AGGGAAAUUGAUUCAAGUGAG	CUCGUUGGAAACAAUUUCCCU	Translation	1
novel_mir_0819	GhCAT3.4	3.5	22.781	1	23	656	678	AGUGGAAGGACAAAAUGCAAUCU	AGCUUGCAUUUUGCCCUGCUAUU	Translation	1
novel_mir_2537	GhCAT3.4	3	21.182	1	21	343	363	AGGGAAAUUGAUUCAAGUGAG	CUCGUUGGAAACAAUUUCCCU	Translation	1
novel_mir_0819	GhCAT4.1	3	18.211	1	24	961	984	AGUGGAAGGACAAAAUGCAAUCUG	CAGCUUGCAUUUUGCCCUGCCAUU	Translation	1
novel_mir_0819	GhCAT4.2	3	18.211	1	24	864	887	AGUGGAAGGACAAAAUGCAAUCUG	CAGCUUGCAUUUUGCCCUGCCAUU	Translation	1
m0028	GhCAT4.3	4	15.505	1	20	40	59	AGAGUAUCAAUAAGGGAAGA	CAUUCUUUUAUUGGUAUUCU	Cleavage	1
novel_mir_0819	GhCAT4.3	3	18.211	1	24	1021	1044	AGUGGAAGGACAAAAUGCAAUCUG	CAGCUUGCAUUUUGCCCUGCCAUU	Translation	1
novel_mir_0819	GhCAT4.4	3	18.211	1	24	961	984	AGUGGAAGGACAAAAUGCAAUCUG	CAGCUUGCAUUUUGCCCUGCCAUU	Translation	1
novel_mir_0819	GhCAT4.5	3	18.211	1	24	984	1007	AGUGGAAGGACAAAAUGCAAUCUG	CAGCUUGCAUUUUGCCCUGCCAUU	Translation	1
novel_mir_0819	GhCAT4.6	3	18.211	1	24	874	897	AGUGGAAGGACAAAAUGCAAUCUG	CAGCUUGCAUUUUGCCCUGCCAUU	Translation	1
m0028	GhCAT4.7	4	15.505	1	20	40	59	AGAGUAUCAAUAAGGGAAGA	CAUUCUUUUAUUGGUAUUCU	Cleavage	1
novel_mir_0819	GhCAT4.7	3	18.211	1	24	1021	1044	AGUGGAAGGACAAAAUGCAAUCUG	CAGCUUGCAUUUUGCCCUGCCAUU	Translation	1
novel_mir_0819	GhCAT4.8	3	18.211	1	24	961	984	AGUGGAAGGACAAAAUGCAAUCUG	CAGCUUGCAUUUUGCCCUGCCAUU	Translation	1
ghr-miR6138	GhCAT5.1	3.5	17.277	1	20	455	474	GUUUGGUUGAAUGGAAUGGA	UCCAUGCUCUUAAACCAAAC	Translation	1
ghr-miR6138	GhCAT5.2	3.5	17.277	1	20	455	474	GUUUGGUUGAAUGGAAUGGA	UCCAUGCUCUUAAACCAAAC	Translation	1
ghr-miR6138	GhCAT6.1	3.5	16.572	1	20	470	489	GUUUGGUUGAAUGGAAUGGA	UCCAUGCUCUUAAACCAAAC	Translation	1
ghr-miR6138	GhCAT6.2	3.5	16.572	1	20	470	489	GUUUGGUUGAAUGGAAUGGA	UCCAUGCUCUUAAACCAAAC	Translation	1
m0076-3p	GhCAT7.1	4	17.58	1	21	243	263	ACAGGAUUAUGACGGAAAUUA	UGAUUUCCUUCGUGGUCCUGG	Cleavage	1
m0391	GhCAT7.1	4	19.41	1	20	962	981	AGUGGGGAUAGGGAGGUUCA	AGAAGUACCCUAUCCCUACU	Cleavage	1
m0076-3p	GhCAT7.2	4	17.58	1	21	357	377	ACAGGAUUAUGACGGAAAUUA	UGAUUUCCUUCGUGGUCCUGG	Cleavage	1
m0149	GhCAT7.2	3.5	14.692	1	22	38	58	CAAUAAUGUUGUCUCUAAGGUU	AACUUUAGA-ACAAAAUUAUUG	Cleavage	1
m0391	GhCAT7.2	4	19.41	1	20	1076	1095	AGUGGGGAUAGGGAGGUUCA	AGAAGUACCCUAUCCCUACU	Cleavage	1
m0076-3p	GhCAT7.3	4	18.416	1	21	306	326	ACAGGAUUAUGACGGAAAUUA	UGAUUUCCUUCGUGGUCCUGG	Cleavage	1
m0149	GhCAT7.3	3.5	14.692	1	22	38	58	CAAUAAUGUUGUCUCUAAGGUU	AACUUUAGA-ACAAAAUUAUUG	Cleavage	1
m0391	GhCAT7.3	4	19.41	1	20	1025	1044	AGUGGGGAUAGGGAGGUUCA	AGAAGUACCCUAUCCCUACU	Cleavage	1
m0076-3p	GhCAT7.4	4	14.894	1	21	243	263	ACAGGAUUAUGACGGAAAUUA	UGAUUUCCUUCGUGGUCCUGG	Cleavage	1
m0391	GhCAT7.4	4	19.41	1	20	1033	1052	AGUGGGGAUAGGGAGGUUCA	AGAAGUACCCUAUCCCUACU	Cleavage	1
m0076-3p	GhCAT7.5	4	17.58	1	21	206	226	ACAGGAUUAUGACGGAAAUUA	UGAUUUCCUUCGUGGUCCUGG	Cleavage	1
m0391	GhCAT7.5	4	23.936	1	20	1066	1085	AGUGGGGAUAGGGAGGUUCA	AGAAGUACCCUAUCCCUACU	Cleavage	1
m0076-3p	GhCAT7.6	4	14.894	1	21	206	226	ACAGGAUUAUGACGGAAAUUA	UGAUUUCCUUCGUGGUCCUGG	Cleavage	1
m0391	GhCAT7.6	4	23.936	1	20	1156	1175	AGUGGGGAUAGGGAGGUUCA	AGAAGUACCCUAUCCCUACU	Cleavage	1
m0076-3p	GhCAT7.7	4	15.04	1	21	306	326	ACAGGAUUAUGACGGAAAUUA	UGAUUUCCUUCGUGGUCCUGG	Cleavage	1
m0149	GhCAT7.7	3.5	14.692	1	22	38	58	CAAUAAUGUUGUCUCUAAGGUU	AACUUUAGA-ACAAAAUUAUUG	Cleavage	1
m0391	GhCAT7.7	4	19.41	1	20	1115	1134	AGUGGGGAUAGGGAGGUUCA	AGAAGUACCCUAUCCCUACU	Cleavage	1
m0076-3p	GhCAT7.8	4	16.416	1	21	192	212	ACAGGAUUAUGACGGAAAUUA	UGAUUUCCUUCGUGGUCCUGG	Cleavage	1
m0391	GhCAT7.8	4	19.41	1	20	892	911	AGUGGGGAUAGGGAGGUUCA	AGAAGUACCCUAUCCCUACU	Cleavage	1
m0076-3p	GhCAT7.9	4	15.04	1	21	192	212	ACAGGAUUAUGACGGAAAUUA	UGAUUUCCUUCGUGGUCCUGG	Cleavage	1
m0391	GhCAT7.9	4	19.41	1	20	1001	1020	AGUGGGGAUAGGGAGGUUCA	AGAAGUACCCUAUCCCUACU	Cleavage	1
m0076-3p	GhCAT7.10	4	18.745	1	21	306	326	ACAGGAUUAUGACGGAAAUUA	UGAUUUCCUUCGUGGUCCUGG	Cleavage	1
m0149	GhCAT7.10	3.5	14.692	1	22	38	58	CAAUAAUGUUGUCUCUAAGGUU	AACUUUAGA-ACAAAAUUAUUG	Cleavage	1
m0391	GhCAT7.10	4	19.41	1	20	1056	1075	AGUGGGGAUAGGGAGGUUCA	AGAAGUACCCUAUCCCUACU	Cleavage	1
m0076-3p	GhCAT7.11	4	14.894	1	21	320	340	ACAGGAUUAUGACGGAAAUUA	UGAUUUCCUUCGUGGUCCUGG	Cleavage	1
m0149	GhCAT7.11	3.5	14.692	1	22	38	58	CAAUAAUGUUGUCUCUAAGGUU	AACUUUAGA-ACAAAAUUAUUG	Cleavage	1
m0391	GhCAT7.11	4	19.41	1	20	1110	1129	AGUGGGGAUAGGGAGGUUCA	AGAAGUACCCUAUCCCUACU	Cleavage	1
m0076-3p	GhCAT7.12	4	14.894	1	21	243	263	ACAGGAUUAUGACGGAAAUUA	UGAUUUCCUUCGUGGUCCUGG	Cleavage	1
m0391	GhCAT7.12	4	19.41	1	20	1052	1071	AGUGGGGAUAGGGAGGUUCA	AGAAGUACCCUAUCCCUACU	Cleavage	1
m0076-3p	GhCAT7.13	4	15.04	1	21	243	263	ACAGGAUUAUGACGGAAAUUA	UGAUUUCCUUCGUGGUCCUGG	Cleavage	1
m0356	GhCAT7.13	3.5	15.993	1	20	1285	1304	UUUGGAGAGAGAAAGGAAAA	UUUUUUUUUUUCUCUUUAGG	Cleavage	1
m0357	GhCAT7.13	3.5	15.993	1	20	1285	1304	UUUGGAGAGAGAAAGGAAAA	UUUUUUUUUUUCUCUUUAGG	Cleavage	1
m0391	GhCAT7.13	4	20.601	1	20	1347	1366	AGUGGGGAUAGGGAGGUUCA	AGAAGUACCCUAUCCCUACU	Cleavage	1
m0076-3p	GhCAT7.14	4	18.135	1	21	243	263	ACAGGAUUAUGACGGAAAUUA	UGAUUUCCUUCGUGGUCCUGG	Cleavage	1
m0391	GhCAT7.14	4	19.41	1	20	993	1012	AGUGGGGAUAGGGAGGUUCA	AGAAGUACCCUAUCCCUACU	Cleavage	1
miRC17a	GbCAT1.1	4	22.063	1	24	1420	1445	AACUUUU-ACUAAGUGAUUU-UCGGU	GCUGAUAAAUCACUGGGUCAGAAGUU	Cleavage	1	gb-miRNAs:GbCAT isoforms
miRC17b	GbCAT1.1	4	22.063	1	24	1420	1445	AACUUUU-ACUAAGUGAUUU-UCGGU	GCUGAUAAAUCACUGGGUCAGAAGUU	Cleavage	1
miRC17c	GbCAT1.1	4	22.063	1	24	1420	1445	AACUUUU-ACUAAGUGAUUU-UCGGU	GCUGAUAAAUCACUGGGUCAGAAGUU	Cleavage	1
novel_miR_48	GbCAT1.1	4	14.811	1	20	10	29	UUGGAUGGACGGUGCAUUUA	UACAAGCACCGUCCAUCAAG	Cleavage	1
miRC17a	GbCAT1.2	4	22.063	1	24	1282	1307	AACUUUU-ACUAAGUGAUUU-UCGGU	GCUGAUAAAUCACUGGGUCAGAAGUU	Cleavage	1
miRC17b	GbCAT1.2	4	22.063	1	24	1282	1307	AACUUUU-ACUAAGUGAUUU-UCGGU	GCUGAUAAAUCACUGGGUCAGAAGUU	Cleavage	1
miRC17c	GbCAT1.2	4	22.063	1	24	1282	1307	AACUUUU-ACUAAGUGAUUU-UCGGU	GCUGAUAAAUCACUGGGUCAGAAGUU	Cleavage	1
novel_miR_48	GbCAT1.2	4	14.811	1	20	10	29	UUGGAUGGACGGUGCAUUUA	UACAAGCACCGUCCAUCAAG	Cleavage	1
miRC17a	GbCAT1.3	4	22.063	1	24	1369	1394	AACUUUU-ACUAAGUGAUUU-UCGGU	GCUGAUAAAUCACUGGGUCAGAAGUU	Cleavage	1
miRC17b	GbCAT1.3	4	22.063	1	24	1369	1394	AACUUUU-ACUAAGUGAUUU-UCGGU	GCUGAUAAAUCACUGGGUCAGAAGUU	Cleavage	1
miRC17c	GbCAT1.3	4	22.063	1	24	1369	1394	AACUUUU-ACUAAGUGAUUU-UCGGU	GCUGAUAAAUCACUGGGUCAGAAGUU	Cleavage	1
novel_miR_48	GbCAT1.3	4	14.811	1	20	10	29	UUGGAUGGACGGUGCAUUUA	UACAAGCACCGUCCAUCAAG	Cleavage	1
novel_miR_48	GbCAT2.1	4	14.821	1	20	10	29	UUGGAUGGACGGUGCAUUUA	UACAAGCACCGUCCAUCAAG	Cleavage	1
novel_miR_48	GbCAT2.3	4	14.821	1	20	10	29	UUGGAUGGACGGUGCAUUUA	UACAAGCACCGUCCAUCAAG	Cleavage	1
miRCS46a	GbCAT3.1	4	16.574	1	20	577	596	ACUCCACAAGAGGGCUUAAG	UGGAAGCCCACUUGUGGAGU	Translation	1
miRCS46a	GbCAT3.2	4	16.574	1	20	577	596	ACUCCACAAGAGGGCUUAAG	UGGAAGCCCACUUGUGGAGU	Translation	1
miRCS46a	GbCAT3.3	4	16.574	1	20	629	648	ACUCCACAAGAGGGCUUAAG	UGGAAGCCCACUUGUGGAGU	Translation	1
miRCS46a	GbCAT3.4	4	16.574	1	20	577	596	ACUCCACAAGAGGGCUUAAG	UGGAAGCCCACUUGUGGAGU	Translation	1
miRCS46a	GbCAT3.5	4	16.574	1	20	1096	1115	ACUCCACAAGAGGGCUUAAG	UGGAAGCCCACUUGUGGAGU	Translation	1
gb-miR7486	GbCAT3.5	4	24.105	1	22	319	340	UCCUUAAGGAAGCGCUUUGUCC	GUGCAAAGGGUUUCUUUGAGGU	Cleavage	1
miRCS46a	GbCAT3.6	4	16.574	1	20	618	637	ACUCCACAAGAGGGCUUAAG	UGGAAGCCCACUUGUGGAGU	Translation	1
miRCS46a	GbCAT3.7	4	16.574	1	20	986	1005	ACUCCACAAGAGGGCUUAAG	UGGAAGCCCACUUGUGGAGU	Translation	1
gb-miR7486	GbCAT3.7	4	24.105	1	22	209	230	UCCUUAAGGAAGCGCUUUGUCC	GUGCAAAGGGUUUCUUUGAGGU	Cleavage	1
miRCS46a	GbCAT4.1	4	16.394	1	20	676	695	ACUCCACAAGAGGGCUUAAG	UGGAAGCCCACUUGUGGAGU	Translation	1
gb-miR7486	GbCAT4.1	4	18.997	1	22	209	230	UCCUUAAGGAAGCGCUUUGUCC	GUGCAAAGGGUUUCUUUGAGGU	Cleavage	1
miRCS46a	GbCAT4.2	4	24.63	1	20	700	719	ACUCCACAAGAGGGCUUAAG	UGGAAGCCCACUUGUGGAGU	Translation	1
gb-miR7486	GbCAT4.2	4	18.997	1	22	233	254	UCCUUAAGGAAGCGCUUUGUCC	GUGCAAAGGGUUUCUUUGAGGU	Cleavage	1
miRCS46a	GbCAT4.3	4	16.394	1	20	589	608	ACUCCACAAGAGGGCUUAAG	UGGAAGCCCACUUGUGGAGU	Translation	1
gb-miR7486	GbCAT4.3	4	18.997	1	22	209	230	UCCUUAAGGAAGCGCUUUGUCC	GUGCAAAGGGUUUCUUUGAGGU	Cleavage	1
miRCS46a	GbCAT4.4	4	16.394	1	20	736	755	ACUCCACAAGAGGGCUUAAG	UGGAAGCCCACUUGUGGAGU	Translation	1
gb-miR7486	GbCAT4.4	4	18.997	1	22	269	290	UCCUUAAGGAAGCGCUUUGUCC	GUGCAAAGGGUUUCUUUGAGGU	Cleavage	1
miRCS46a	GbCAT4.5	4	16.394	1	20	565	584	ACUCCACAAGAGGGCUUAAG	UGGAAGCCCACUUGUGGAGU	Translation	1
gb-miR7486	GbCAT4.5	4	18.997	1	22	209	230	UCCUUAAGGAAGCGCUUUGUCC	GUGCAAAGGGUUUCUUUGAGGU	Cleavage	1
miRCS46a	GbCAT4.6	4	16.394	1	20	676	695	ACUCCACAAGAGGGCUUAAG	UGGAAGCCCACUUGUGGAGU	Translation	1
gb-miR7486	GbCAT4.6	4	18.997	1	22	209	230	UCCUUAAGGAAGCGCUUUGUCC	GUGCAAAGGGUUUCUUUGAGGU	Cleavage	1
miRCS46a	GbCAT4.7	4	16.394	1	20	807	826	ACUCCACAAGAGGGCUUAAG	UGGAAGCCCACUUGUGGAGU	Translation	1
gb-miR7486	GbCAT4.7	4	18.997	1	22	340	361	UCCUUAAGGAAGCGCUUUGUCC	GUGCAAAGGGUUUCUUUGAGGU	Cleavage	1
miRCS35a	GbCAT5.1	4	17.234	1	20	732	751	AAUGACUGUAGUUUGCAUUA	UGGUGCGAAUCACAGUCAUG	Translation	1
miRCS35a	GbCAT5.2	4	17.234	1	20	672	691	AAUGACUGUAGUUUGCAUUA	UGGUGCGAAUCACAGUCAUG	Translation	1
miRCS35a	GbCAT5.3	4	17.234	1	20	835	854	AAUGACUGUAGUUUGCAUUA	UGGUGCGAAUCACAGUCAUG	Translation	1
miRCS36a	GbCAT7.1	4	15.106	1	21	546	565	AAUGGAACUUAACGGUAGAGU	ACAUUAU-GUUAAGUUCCAUU	Cleavage	1
miRC14a	GbCAT7.2	4	12.113	1	21	12	31	AAAGCUAGACUCAUAAUUCAG	UUGAAUUGUGU-UCUAGUUUU	Translation	1
miRC14b	GbCAT7.2	4	12.113	1	21	12	31	AAAGCUAGACUCAUAAUUCAG	UUGAAUUGUGU-UCUAGUUUU	Translation	1
miRC25a	GbCAT7.2	4	9.797	1	23	130	152	AAGUGAUUUUAGAAAAUGAGGUA	UAGUUUAUCUUCUAGAAUCAUUA	Cleavage	1
miRCS36a	GbCAT7.2	4	15.106	1	21	759	778	AAUGGAACUUAACGGUAGAGU	ACAUUAU-GUUAAGUUCCAUU	Cleavage	1
miRC14a	GbCAT7.3	4	16.871	1	20	76	94	AAAGCUAGACUCAUAAUUCA	UGAAUUGUGU-UCUAGUUUU	Translation	1
miRC14b	GbCAT7.3	4	16.871	1	20	76	94	AAAGCUAGACUCAUAAUUCA	UGAAUUGUGU-UCUAGUUUU	Translation	1
miRCS36a	GbCAT7.3	4	15.106	1	21	609	628	AAUGGAACUUAACGGUAGAGU	ACAUUAU-GUUAAGUUCCAUU	Cleavage	1
miRC14a	GbCAT7.4	4	16.175	1	20	76	94	AAAGCUAGACUCAUAAUUCA	UGAAUUGUGU-UCUAGUUUU	Translation	1
miRC14b	GbCAT7.4	4	16.175	1	20	76	94	AAAGCUAGACUCAUAAUUCA	UGAAUUGUGU-UCUAGUUUU	Translation	1
miRC25a	GbCAT7.4	4	9.797	1	23	193	215	AAGUGAUUUUAGAAAAUGAGGUA	UAGUUUAUCUUCUAGAAUCAUUA	Cleavage	1
miRCS36a	GbCAT7.4	4	15.106	1	21	783	802	AAUGGAACUUAACGGUAGAGU	ACAUUAU-GUUAAGUUCCAUU	Cleavage	1
miRCS36a	GbCAT7.5	4	15.106	1	21	585	604	AAUGGAACUUAACGGUAGAGU	ACAUUAU-GUUAAGUUCCAUU	Cleavage	1
